# Supplementary material for: Similar survivorship at the 5-year follow-up comparing robotic-assisted and conventional lateral unicompartmental knee arthroplasty
Source: Knee Surg Sports Traumatol Arthrosc. 2022 Nov 14;31(3):1063–71. doi: 10.1007/s00167-022-07218-6 (PMC9958141; doi:10.1007/s00167-022-07218-6)
Supplement: Supplementary file 1 — Supplementary file1 (XLSX 46 KB) [file 167_2022_7218_MOESM1_ESM.xlsx]

## Sheet: Foglio1
PAZIENTE		DATA DI NASCITA	ALTEZZA-PESO (BMI)	INDICAZIONI	DATA INTERVENTO	TEMPO F.U.	SOPRAVVIVENZA	TIPO e DATA REINTERVENTO	KOOS	FORGOTTEN
G. C. - dx lat	M	28/11/1958 (52)	180-100 (30.86)	artrosi	2011-07-25	10 anni 3 mesi	SI	protesi rotula 2017 (Arezzo)	78	89
F. D. - dx lat	F	23/05/1953 (58)	173-75 (25)	artrosi	2012-01-31	9 anni 9 mesi	Sì		100	100
V. E. - dx lat	F	13/04/1954 (58)	170-75 (25,95)	artrosi	2012-03-14	9 anni 7 mesi	SI		90	86
B. R. - dx lat	M	04/02/1956 (56)	175-74 (24,16)	artrosi	2012-05-02	9 anni 5 mesi	SI		100	100
B. M. - sin lat	F	05/03/1958 (54)	165-75 (27,54)	artrosi	2012-05-16	9 anni 5 mesi	SI		100	100
C. A. - dx lat	F	30/06/1956 (56)	165-89 (32,69)	artrosi	2012-06-20	9 anni 4 mesi	SI		92	95
P. L. - dx lat	M	14/08/1961 (51)	174-71 (23,45)	artrosi in esiti meniscectomia	2012-10-10	9 anni	SI		88	89.5
S. S. - dx lat	M	11/08/1935 (77)	181-85 (25,94)	artrosi	2012-09-12	9 anni 1 mese	SI		75	62.5
M. G. - dx lat	M	29/06/1965 (46)	169-70 (24.51)	esiti fr piatto tibiale	2012-10-31	9 anni	SI		62	64
Z. A. - dx lat	F	17/05/1957 (56)	163-63 (23,71)	artrosi	2013-06-19	8 anni 4 mesi	SI	2015 artroscopia per emartri recidivanti trattata con sinoviectomia del corpo di hoffa	84	80
F. P. - dx lat	F	26/07/1959 (54)	168-93 (32,95)	artrosi in esiti meniscectomia	2013-06-26	8 anni 4 mesi	SI		88	88.5
B. M. - sin lat	M	26/12/1956 (56)	180-81 (25)	artrosi in esiti meniscectomia	2013-01-16	8 anni 9 mesi	SI		57	62.5
F. G. - sin lat	F	31/12/1941 (71)	163-70 (26,34)	artrosi	2013-02-06	8 anni 8 mesi	SI		87	76
P. F. - dx lat	F	17/03/1950 (63)	164-69 (25,65)	artrosi	2013-03-20	8 anni 7 mesi	SI		92	94
B. M. - sin lat	F	08/03/1963 (50)	172-67 (22.64)	artrosi in esiti ricostruzione LCA	2013-03-27	8 anni 7 mesi	SI		95	100
S. S. - dx lat	F	15/12/1945 (67)	160-100 (39,06)	artrosi	2013-04-03	8 anni 6 mesi	SI		90	100
A. G. - dx lat	F	02/04/1946 (67)	160-58 (22.65)	artrosi in esiti meniscectomia	2013-04-10	8 anni 6 mesi	SI		90	93
G. G. - sin lat	M	19/06/1952 (60)	184-76 (22.44)	artrosi in esiti meniscectomia	2013-04-23	8 anni 6 mesi	SI		100	100
D. B. E. - dx lat	F	25/01/1935 (78)	173-88 (29.4)	artrosi	2013-05-29	8 anni 5 mesi	SI		89	95
G. C. - dx lat	F	27/06/1954 (59)	173-72 (24.05)	artrosi in esiti meniscectomia	2013-07-10	8 anni 3 mesi	SI		94	100
V. L. - dx lat	F	07/06/1949 (63)	170-75 (25,95)	artrosi in esiti meniscectomia	2014-01-14	7 anni 9 mesi	NO	protesi totale 2016 (Negrar)
C. M. - dx lat	F	13/09/1959 (54)	180-85 (26.23)	artrosi in esiti ricostruzione LCA	2014-01-22	7 anni 9 mesi	SI		80	65
B. F. - dx lat	F	29/11/1952 (61)	165-55 (20.2)	artrosi in esiti meniscectomia	2014-01-29	7 anni 9 mesi	SI		93	100
M. C. - dx lat	F	17/03/1951 (63)	160-54 (21.09)	artrosi	2014-03-05	7 anni 7 mesi	SI		94	90
P. L. - sin lat	F	03/08/1955 (58)	170-74 (25.6)	artrosi in esiti meniscectomia	2014-03-12	7 anni 7 mesi	NO	protesi totale 2018 e poi protesi anche di rotula (Negrar)
Z. S. M. - sin lat	F	11/01/1972 (42)	175-85 (27.75)	artrosi in esiti ricostruzione LCA	2014-03-26	7 anni 7 mesi	SI		53	21
F. A. M. - sin lat	F	13/06/1936 (78)	167-72 (25.81)	artrosi	2014-04-02	7 anni 6 mesi	SI		87	94
B. R. - dx lat	F	25/02/1953 (61)	160-68 (26.56)	artrosi in esiti meniscectomia	2014-04-16	7 anni 6 mesi	SI		95	100
B. L. - dx lat	F	25/12/1939 (73)	153-64 (27.33)	artrosi	2013-07-24	8 anni 3 mesi	SI		90	100
G. M. A. - dx lat	F	26/08/1955 (58)	161-63 (24.3)	osteonecrosi	2013-08-05	8 anni 2 mesi	SI		96	100
F. P. - sin lat	F	24/11/1955 (57)	167-80 (28.68)	artrosi in esiti meniscectomia	2013-08-28	8 anni 2 mesi	SI		93	100
C. R. - sin lat	F	02/12/1935 (77)	152-65 (28.13)	artrosi	2013-09-18	8 anni 1 mese	SI		90	93
T. S. - sin lat	F	30/09/1947 (66)	168-70 (24.8)	artrosi	2013-10-08	8 anni	SI		91	100
G. E. - dx lat	F	31/10/1958 (55)	173-85 (28.4)	artrosi in esiti meniscectomia	2014-04-24	7 anni 6 mesi	SI		93	100
L. R. - dx lat	F	17/08/1943 (70)	152-53 (22.94)	artrosi	2014-05-07	7 anni 5 mesi	SI		87	100
G. A. - dx lat	F	15/07/1947 (67)	159-61 (24.12)	artrosi in esiti meniscectomia	2014-06-18	7 anni 4 mesi	SI		91	100
S. I. - dx lat	F	10/09/1947 (67)	162-64 (23.05)	esiti fr piatto tibiale	2014-07-09	7 anni 3 mesi	SI		89	96
M. R. - dx lat	F	04/05/1961 (53)	163-71 (26.72)	artrosi in esiti meniscectomia	2014-07-09	7 anni 3 mesi	SI		94	100
M. C. - sin lat	F	17/03/1951 (63)	160-55 (21.48)	artrosi	2014-07-16	7 anni 3 mesi	SI		85	81
M. P. - dx lat	M	11/07/1957 (57)	168-89 (31.53)	artrosi in esiti meniscectomia	2014-07-16	7 anni 3 mesi	SI		94	100
C. A. - dx lat	F	21/07/1961 (53)	170-77 (26.64)	artrosi in esiti meniscectomia	2014-08-27	7 anni 2 mesi	SI		76	70
F. M. - dx lat	F	16/11/1960 (54)	160-62 (24.21)	artrosi in esiti meniscectomia	2014-09-03	7 anni 1 mese	SI		100	100
C. A. - dx lat	F	28/07/1947 (67)	170-87 (30.1)	artrosi	2014-09-12	7 anni 1 mese	SI		90	96
B. C. G. - dx lat	F	03/05/1940 (73)	158-64 (25.64)	artrosi/osteonecrosi	2014-09-16	7 anni 1 mese	SI		84	86
M. A. E. - dx lat	F	21/12/1954 (59)	174-80 (26.4)	artrosi	2014-09-17	7 anni 1 mese	SI		96	100
M. M. P. - dx lat	F	25/01/1948 (66)	160-70 (27.34)	artrosi in esiti meniscectomia	2014-10-01	7 anni	SI		96	100
F. M. L. - dx lat	F	24/04/1941 (73)	165-63 (23.14)	artrosi (in esiti meniscectomia)	2014-10-08	7 anni	SI		100	100
C. W. - dx lat	F	23/03/1963 (51)	173-82 (27.4)	artrosi in esiti meniscectomia	2014-12-17	6 anni 10 mesi	SI		89	93.75
S. E. - sin lat	M	25/08/1954 (60)	170-80 (27.68)	artrosi in esiti meniscectomia	2014-12-18	6 anni 10 mesi	SI		100	100
M. L. - dx lat	F	30/06/1954 (61)	150-58 (25.78)	artrosi in esiti meniscectomia	2015-05-13	6 anni 6 mesi	SI		95	100
F. V. - sin lat	M	29/01/1951 (64)	168-82 (29.05)	artrosi	2015-06-24	6 anni 4 mesi	SI		96	100
M. S. - dx lat	M	03/04/1963 (52)	181-84 (25.64)	artrosi in esiti meniscectomia	2015-07-01	6 anni 4 mesi	SI		100	100

## Sheet: pre-op
PAZIENTE		DATA DI NASCITA	ALTEZZA-PESO (BMI)	INDICAZIONI	DATA INTERVENTO	TEMPO F.U.	SOPRAVVIVENZA	KOSS TOT	Symptoms and stiffness	Pain	Function, daily living	Function, sports	Quality of life
G. C. - dx lat	M	28/11/1958 (52)	180-100 (30.86)	artrosi	2011-07-25	10 anni 3 mesi	SI	45	46	47	54	20	25
F. D. - dx lat	F	23/05/1953 (58)	173-75 (25)	artrosi	2012-01-31	9 anni 9 mesi	Sì	39	39	33	45	30	37
V. E. - dx lat	F	13/04/1954 (58)	170-75 (25,95)	artrosi	2012-03-14	9 anni 7 mesi	SI	37	68	33	38	10	25
B. R. - dx lat	M	04/02/1956 (56)	175-74 (24,16)	artrosi	2012-05-02	9 anni 5 mesi	SI	38	64	30	38	20	31
B. M. - sin lat	F	05/03/1958 (54)	165-75 (27,54)	artrosi	2012-05-16	9 anni 5 mesi	SI	40	54	36	44	25	31
C. A. - dx lat	F	30/06/1956 (56)	165-89 (32,69)	artrosi	2012-06-20	9 anni 4 mesi	SI	43	75	33	41	30	37
P. L. - dx lat	M	14/08/1961 (51)	174-71 (23,45)	artrosi in esiti meniscectomia	2012-10-10	9 anni	SI	38	50	47	34	25	31
S. S. - dx lat	M	11/08/1935 (77)	181-85 (25,94)	artrosi	2012-09-12	9 anni 1 mese	SI	31	43	39	29	10	25
M. G. - dx lat	M	29/06/1965 (46)	169-70 (24.51)	esiti fr piatto tibiale	2012-10-31	9 anni	SI	18	21	22	22	0	18
Z. A. - dx lat	F	17/05/1957 (56)	163-63 (23,71)	artrosi	2013-06-19	8 anni 4 mesi	SI	44	57	42	41	40	44
F. P. - dx lat	F	26/07/1959 (54)	168-93 (32,95)	artrosi in esiti meniscectomia	2013-06-26	8 anni 4 mesi	SI	37	64	28	34	30	37
B. M. - sin lat	M	26/12/1956 (56)	180-81 (25)	artrosi in esiti meniscectomia	2013-01-16	8 anni 9 mesi	SI	35	54	33	32	20	37
F. G. - sin lat	F	31/12/1941 (71)	163-70 (26,34)	artrosi	2013-02-06	8 anni 8 mesi	SI	37	46	44	40	10	25
P. F. - dx lat	F	17/03/1950 (63)	164-69 (25,65)	artrosi	2013-03-20	8 anni 7 mesi	SI	39	43	47	38	30	31
B. M. - sin lat	F	08/03/1963 (50)	172-67 (22.64)	artrosi in esiti ricostruzione LCA	2013-03-27	8 anni 7 mesi	SI	36	36	42	46	5	19
S. S. - dx lat	F	15/12/1945 (67)	160-100 (39,06)	artrosi	2013-04-03	8 anni 6 mesi	SI	30	39	28	32	15	31
A. G. - dx lat	F	02/04/1946 (67)	160-58 (22.65)	artrosi in esiti meniscectomia	2013-04-10	8 anni 6 mesi	SI	29	46	31	29	5	25
G. G. - sin lat	M	19/06/1952 (60)	184-76 (22.44)	artrosi in esiti meniscectomia	2013-04-23	8 anni 6 mesi	SI	34	43	39	37	15	19
D. B. E. - dx lat	F	25/01/1935 (78)	173-88 (29.4)	artrosi	2013-05-29	8 anni 5 mesi	SI	28	36	33	29	5	25
G. C. - dx lat	F	27/06/1954 (59)	173-72 (24.05)	artrosi in esiti meniscectomia	2013-07-10	8 anni 3 mesi	SI	40	46	42	41	30	31
V. L. - dx lat	F	07/06/1949 (63)	170-75 (25,95)	artrosi in esiti meniscectomia	2014-01-14	7 anni 9 mesi	NO	39	36	39	42	30	37
C. M. - dx lat	F	13/09/1959 (54)	180-85 (26.23)	artrosi in esiti ricostruzione LCA	2014-01-22	7 anni 9 mesi	SI	47	50	56	60	5	19
B. F. - dx lat	F	29/11/1952 (61)	165-55 (20.2)	artrosi in esiti meniscectomia	2014-01-29	7 anni 9 mesi	SI	51	79	61	53	10	25
M. C. - dx lat	F	17/03/1951 (63)	160-54 (21.09)	artrosi	2014-03-05	7 anni 7 mesi	SI	42	57	50	43	10	31
P. L. - sin lat	F	03/08/1955 (58)	170-74 (25.6)	artrosi in esiti meniscectomia	2014-03-12	7 anni 7 mesi	NO	34	50	36	38	5	19
Z. S. M. - sin lat	F	11/01/1972 (42)	175-85 (27.75)	artrosi in esiti ricostruzione LCA	2014-03-26	7 anni 7 mesi	SI	46	54	53	60	5	12
F. A. M. - sin lat	F	13/06/1936 (78)	167-72 (25.81)	artrosi	2014-04-02	7 anni 6 mesi	SI	32	43	39	34	5	25
B. R. - dx lat	F	25/02/1953 (61)	160-68 (26.56)	artrosi in esiti meniscectomia	2014-04-16	7 anni 6 mesi	SI	45	57	50	47	20	31
B. L. - dx lat	F	25/12/1939 (73)	153-64 (27.33)	artrosi	2013-07-24	8 anni 3 mesi	SI	30	43	39	31	5	19
G. M. A. - dx lat	F	26/08/1955 (58)	161-63 (24.3)	osteonecrosi	2013-08-05	8 anni 2 mesi	SI	37	71	31	35	15	25
F. P. - sin lat	F	24/11/1955 (57)	167-80 (28.68)	artrosi in esiti meniscectomia	2013-08-28	8 anni 2 mesi	SI	42	64	44	41	20	31
C. R. - sin lat	F	02/12/1935 (77)	152-65 (28.13)	artrosi	2013-09-18	8 anni 1 mese	SI	24	39	25	28	0	12
T. S. - sin lat	F	30/09/1947 (66)	168-70 (24.8)	artrosi	2013-10-08	8 anni	SI	42	68	53	35	15	37
G. E. - dx lat	F	31/10/1958 (55)	173-85 (28.4)	artrosi in esiti meniscectomia	2014-04-24	7 anni 6 mesi	SI	31	54	22	38	5	19
L. R. - dx lat	F	17/08/1943 (70)	152-53 (22.94)	artrosi	2014-05-07	7 anni 5 mesi	SI	28	46	28	28	5	25
G. A. - dx lat	F	15/07/1947 (67)	159-61 (24.12)	artrosi in esiti meniscectomia	2014-06-18	7 anni 4 mesi	SI	34	57	47	32	5	12
S. I. - dx lat	F	10/09/1947 (67)	162-64 (23.05)	esiti fr piatto tibiale	2014-07-09	7 anni 3 mesi	SI	23	25	25	25	10	19
M. R. - dx lat	F	04/05/1961 (53)	163-71 (26.72)	artrosi in esiti meniscectomia	2014-07-09	7 anni 3 mesi	SI	46	68	42	50	15	37
M. C. - sin lat	F	17/03/1951 (63)	160-55 (21.48)	artrosi	2014-07-16	7 anni 3 mesi	SI	45	64	42	47	15	44
M. P. - dx lat	M	11/07/1957 (57)	168-89 (31.53)	artrosi in esiti meniscectomia	2014-07-16	7 anni 3 mesi	SI	30	36	36	32	5	31
C. A. - dx lat	F	21/07/1961 (53)	170-77 (26.64)	artrosi in esiti meniscectomia	2014-08-27	7 anni 2 mesi	SI	40	68	36	43	5	31
F. M. - dx lat	F	16/11/1960 (54)	160-62 (24.21)	artrosi in esiti meniscectomia	2014-09-03	7 anni 1 mese	SI	43	46	39	50	25	37
C. A. - dx lat	F	28/07/1947 (67)	170-87 (30.1)	artrosi	2014-09-12	7 anni 1 mese	SI	33	61	39	29	5	25
B. C. G. - dx lat	F	03/05/1940 (73)	158-64 (25.64)	artrosi/osteonecrosi	2014-09-16	7 anni 1 mese	SI	32	54	36	32	5	19
M. A. E. - dx lat	F	21/12/1954 (59)	174-80 (26.4)	artrosi	2014-09-17	7 anni 1 mese	SI	42	54	61	40	10	31
M. M. P. - dx lat	F	25/01/1948 (66)	160-70 (27.34)	artrosi in esiti meniscectomia	2014-10-01	7 anni	SI	43	75	33	41	30	37
F. M. L. - dx lat	F	24/04/1941 (73)	165-63 (23.14)	artrosi (in esiti meniscectomia)	2014-10-08	7 anni	SI	29	54	31	26	5	19
C. W. - dx lat	F	23/03/1963 (51)	173-82 (27.4)	artrosi in esiti meniscectomia	2014-12-17	6 anni 10 mesi	SI	37	61	33	38	15	25
S. E. - sin lat	M	25/08/1954 (60)	170-80 (27.68)	artrosi in esiti meniscectomia	2014-12-18	6 anni 10 mesi	SI	55	75	50	59	30	44
M. L. - dx lat	F	30/06/1954 (61)	150-58 (25.78)	artrosi in esiti meniscectomia	2015-05-13	6 anni 6 mesi	SI	30	39	28	32	15	31
F. V. - sin lat	M	29/01/1951 (64)	168-82 (29.05)	artrosi	2015-06-24	6 anni 4 mesi	SI	44	50	47	44	30	44
M. S. - dx lat	M	03/04/1963 (52)	181-84 (25.64)	artrosi in esiti meniscectomia	2015-07-01	6 anni 4 mesi	SI	44	68	44	47	15	25

## Sheet: 1 anno
KOSS TOT PREOP	Symptoms and stiffness PREOP	Pain PREOP	Function, daily living PREOP	Function, sports PREOP	Quality of life PREOP
78	75	86	85	45	75
100	100	100	100	100	100
90	96	100	100	60	94
95	95	95	95	95	95
100	100	100	100	100	100
92	100	100	100	65	94
88	100	97	93	65	88
67	68	97	81	25	63
62	50	81	79	40	63
84	82	86	100	65	88
88	86	94	99	75	88
57	89	58	68	40	31
81	100	97	94	20	94
91	100	100	100	55	100
95	100	100	100	80	94
85	100	100	100	30	94
85	100	94	99	30	100
100	100	100	100	100	100
83	96	100	99	25	94
94	89	100	100	85	94
90	90	90	90	90	90
80	89	89	90	50	81
93	100	100	99	75	94
94	93	94	99	85	100
90	90	90	90	90	90
53	64	78	65	25	31
82	100	94	90	30	94
95	100	100	100	80	94
90	100	100	99	50	100
96	100	100	100	80	100
93	100	92	100	80	94
90	100	89	99	65	100
91	100	100	100	55	100
93	100	100	100	65	100
87	100	100	99	45	94
91	100	97	97	65	94
89	100	97	97	55	94
94	100	86	100	85	100
85	93	89	97	50	94
94	100	100	100	70	100
76	93	86	84	40	75
100	100	100	100	100	100
83	100	92	96	45	81
76	89	86	87	30	88
88	100	100	100	40	100
88	100	100	100	40	100
95	95	95	95	95	95
81	100	89	97	30	88
100	100	100	100	100	100
88	100	100	100	40	100
96	100	100	100	80	100
100	95	95	95	95	95
87.6154	94.5577	94.4808	95.3269	62.0192	90.6731
10.3339	10.2544	7.77248	7.90314	24.6795	14.8479

## Sheet: post-op
PAZIENTE		DATA DI NASCITA	ALTEZZA-PESO (BMI)	INDICAZIONI	DATA INTERVENTO	TEMPO F.U.	SOPRAVVIVENZA	KOSS TOT	Symptoms and stiffness	Pain	Function, daily living	Function, sports	Quality of life
G. C. - dx lat	M	28/11/1958 (52)	180-100 (30.86)	artrosi	2011-07-25	10 anni 3 mesi	SI	78	75	86	85	45	75
F. D. - dx lat	F	23/05/1953 (58)	173-75 (25)	artrosi	2012-01-31	9 anni 9 mesi	Sì	100	100	100	100	100	100
V. E. - dx lat	F	13/04/1954 (58)	170-75 (25,95)	artrosi	2012-03-14	9 anni 7 mesi	SI	90	96	100	100	60	94
B. R. - dx lat	M	04/02/1956 (56)	175-74 (24,16)	artrosi	2012-05-02	9 anni 5 mesi	SI	100	100	100	100	100	100
B. M. - sin lat	F	05/03/1958 (54)	165-75 (27,54)	artrosi	2012-05-16	9 anni 5 mesi	SI	100	100	100	100	100	100
C. A. - dx lat	F	30/06/1956 (56)	165-89 (32,69)	artrosi	2012-06-20	9 anni 4 mesi	SI	92	100	100	100	65	94
P. L. - dx lat	M	14/08/1961 (51)	174-71 (23,45)	artrosi in esiti meniscectomia	2012-10-10	9 anni	SI	88	100	97	93	65	88
S. S. - dx lat	M	11/08/1935 (77)	181-85 (25,94)	artrosi	2012-09-12	9 anni 1 mese	SI	67	68	97	81	25	63
M. G. - dx lat	M	29/06/1965 (46)	169-70 (24.51)	esiti fr piatto tibiale	2012-10-31	9 anni	SI	62	50	81	79	40	63
Z. A. - dx lat	F	17/05/1957 (56)	163-63 (23,71)	artrosi	2013-06-19	8 anni 4 mesi	SI	84	82	86	100	65	88
F. P. - dx lat	F	26/07/1959 (54)	168-93 (32,95)	artrosi in esiti meniscectomia	2013-06-26	8 anni 4 mesi	SI	88	86	94	99	75	88
B. M. - sin lat	M	26/12/1956 (56)	180-81 (25)	artrosi in esiti meniscectomia	2013-01-16	8 anni 9 mesi	SI	57	89	58	68	40	31
F. G. - sin lat	F	31/12/1941 (71)	163-70 (26,34)	artrosi	2013-02-06	8 anni 8 mesi	SI	81	100	97	94	20	94
P. F. - dx lat	F	17/03/1950 (63)	164-69 (25,65)	artrosi	2013-03-20	8 anni 7 mesi	SI	91	100	100	100	55	100
B. M. - sin lat	F	08/03/1963 (50)	172-67 (22.64)	artrosi in esiti ricostruzione LCA	2013-03-27	8 anni 7 mesi	SI	95	100	100	100	80	94
S. S. - dx lat	F	15/12/1945 (67)	160-100 (39,06)	artrosi	2013-04-03	8 anni 6 mesi	SI	85	100	100	100	30	94
A. G. - dx lat	F	02/04/1946 (67)	160-58 (22.65)	artrosi in esiti meniscectomia	2013-04-10	8 anni 6 mesi	SI	85	100	94	99	30	100
G. G. - sin lat	M	19/06/1952 (60)	184-76 (22.44)	artrosi in esiti meniscectomia	2013-04-23	8 anni 6 mesi	SI	100	100	100	100	100	100
D. B. E. - dx lat	F	25/01/1935 (78)	173-88 (29.4)	artrosi	2013-05-29	8 anni 5 mesi	SI	83	96	100	99	25	94
G. C. - dx lat	F	27/06/1954 (59)	173-72 (24.05)	artrosi in esiti meniscectomia	2013-07-10	8 anni 3 mesi	SI	94	89	100	100	85	94
V. L. - dx lat	F	07/06/1949 (63)	170-75 (25,95)	artrosi in esiti meniscectomia	2014-01-14	7 anni 9 mesi	NO
C. M. - dx lat	F	13/09/1959 (54)	180-85 (26.23)	artrosi in esiti ricostruzione LCA	2014-01-22	7 anni 9 mesi	SI	80	89	89	90	50	81
B. F. - dx lat	F	29/11/1952 (61)	165-55 (20.2)	artrosi in esiti meniscectomia	2014-01-29	7 anni 9 mesi	SI	93	100	100	99	75	94
M. C. - dx lat	F	17/03/1951 (63)	160-54 (21.09)	artrosi	2014-03-05	7 anni 7 mesi	SI	94	93	94	99	85	100
P. L. - sin lat	F	03/08/1955 (58)	170-74 (25.6)	artrosi in esiti meniscectomia	2014-03-12	7 anni 7 mesi	NO
Z. S. M. - sin lat	F	11/01/1972 (42)	175-85 (27.75)	artrosi in esiti ricostruzione LCA	2014-03-26	7 anni 7 mesi	SI	53	64	78	65	25	31
F. A. M. - sin lat	F	13/06/1936 (78)	167-72 (25.81)	artrosi	2014-04-02	7 anni 6 mesi	SI	82	100	94	90	30	94
B. R. - dx lat	F	25/02/1953 (61)	160-68 (26.56)	artrosi in esiti meniscectomia	2014-04-16	7 anni 6 mesi	SI	95	100	100	100	80	94
B. L. - dx lat	F	25/12/1939 (73)	153-64 (27.33)	artrosi	2013-07-24	8 anni 3 mesi	SI	90	100	100	99	50	100
G. M. A. - dx lat	F	26/08/1955 (58)	161-63 (24.3)	osteonecrosi	2013-08-05	8 anni 2 mesi	SI	96	100	100	100	80	100
F. P. - sin lat	F	24/11/1955 (57)	167-80 (28.68)	artrosi in esiti meniscectomia	2013-08-28	8 anni 2 mesi	SI	93	100	92	100	80	94
C. R. - sin lat	F	02/12/1935 (77)	152-65 (28.13)	artrosi	2013-09-18	8 anni 1 mese	SI	90	100	89	99	65	100
T. S. - sin lat	F	30/09/1947 (66)	168-70 (24.8)	artrosi	2013-10-08	8 anni	SI	91	100	100	100	55	100
G. E. - dx lat	F	31/10/1958 (55)	173-85 (28.4)	artrosi in esiti meniscectomia	2014-04-24	7 anni 6 mesi	SI	93	100	100	100	65	100
L. R. - dx lat	F	17/08/1943 (70)	152-53 (22.94)	artrosi	2014-05-07	7 anni 5 mesi	SI	87	100	100	99	45	94
G. A. - dx lat	F	15/07/1947 (67)	159-61 (24.12)	artrosi in esiti meniscectomia	2014-06-18	7 anni 4 mesi	SI	91	100	97	97	65	94
S. I. - dx lat	F	10/09/1947 (67)	162-64 (23.05)	esiti fr piatto tibiale	2014-07-09	7 anni 3 mesi	SI	89	100	97	97	55	94
M. R. - dx lat	F	04/05/1961 (53)	163-71 (26.72)	artrosi in esiti meniscectomia	2014-07-09	7 anni 3 mesi	SI	94	100	86	100	85	100
M. C. - sin lat	F	17/03/1951 (63)	160-55 (21.48)	artrosi	2014-07-16	7 anni 3 mesi	SI	85	93	89	97	50	94
M. P. - dx lat	M	11/07/1957 (57)	168-89 (31.53)	artrosi in esiti meniscectomia	2014-07-16	7 anni 3 mesi	SI	94	100	100	100	70	100
C. A. - dx lat	F	21/07/1961 (53)	170-77 (26.64)	artrosi in esiti meniscectomia	2014-08-27	7 anni 2 mesi	SI	76	93	86	84	40	75
F. M. - dx lat	F	16/11/1960 (54)	160-62 (24.21)	artrosi in esiti meniscectomia	2014-09-03	7 anni 1 mese	SI	100	100	100	100	100	100
C. A. - dx lat	F	28/07/1947 (67)	170-87 (30.1)	artrosi	2014-09-12	7 anni 1 mese	SI	83	100	92	96	45	81
B. C. G. - dx lat	F	03/05/1940 (73)	158-64 (25.64)	artrosi/osteonecrosi	2014-09-16	7 anni 1 mese	SI	76	89	86	87	30	88
M. A. E. - dx lat	F	21/12/1954 (59)	174-80 (26.4)	artrosi	2014-09-17	7 anni 1 mese	SI	88	100	100	100	40	100
M. M. P. - dx lat	F	25/01/1948 (66)	160-70 (27.34)	artrosi in esiti meniscectomia	2014-10-01	7 anni	SI	88	100	100	100	40	100
F. M. L. - dx lat	F	24/04/1941 (73)	165-63 (23.14)	artrosi (in esiti meniscectomia)	2014-10-08	7 anni	SI	100	100	100	100	100	100
C. W. - dx lat	F	23/03/1963 (51)	173-82 (27.4)	artrosi in esiti meniscectomia	2014-12-17	6 anni 10 mesi	SI	81	100	89	97	30	88
S. E. - sin lat	M	25/08/1954 (60)	170-80 (27.68)	artrosi in esiti meniscectomia	2014-12-18	6 anni 10 mesi	SI	100	100	100	100	100	100
M. L. - dx lat	F	30/06/1954 (61)	150-58 (25.78)	artrosi in esiti meniscectomia	2015-05-13	6 anni 6 mesi	SI	88	100	100	100	40	100
F. V. - sin lat	M	29/01/1951 (64)	168-82 (29.05)	artrosi	2015-06-24	6 anni 4 mesi	SI	96	100	100	100	80	100
M. S. - dx lat	M	03/04/1963 (52)	181-84 (25.64)	artrosi in esiti meniscectomia	2015-07-01	6 anni 4 mesi	SI	100	100	100	100	100	100

## Sheet: pre op
LATO	SESSO	ETA ALL'INTERVENTO	BMI	FU (MESI)	SOPRAVVIVENZA	KOSS TOT PREOP	Symptoms and stiffness PREOP	Pain PREOP	Function, daily living PREOP	Function, sports PREOP	Quality of life PREOP	KOSS TOT POSTOP	Symptoms and stiffness POSTOP	PainPOSTOP	Function, daily living POSTOP	Function, sports POSTOP	Quality of life POSTOP
SIN	M	66	27.5	60	SI	18	68	33	54	20	25	62	50	81	79	40	63
DX	M	44	29.2	87	Sì	44	64	44	45	10	31	84	82	86	100	65	88
SIN	F	51	35	85	SI	37	54	47	38	0	19	88	86	94	99	75	88
DX	F	60	30	82	SI	35	75	42	38	40	31	92	100	100	100	65	94
DX	M	61	26.2	60	no	37	50	28	46	30	25	FALLIMENTO A 60 MESI DALL'INTERVENTO (IMPIANTO DI PROTESI TOTALE)
SIN	F	64	28	100	SI	39	43	31	32	20	19	92	100	100	100	65	94
SIN	F	52	25.2	112	SI	36	21	39	29	10	25	88	100	97	93	65	88
DX	F	59	29.3	86	SI	30	57	33	37	30	31	67	68	97	81	25	63
DX	F	63	27.8	88	SI	29	64	42	29	5	37	62	50	81	79	40	63
DX	F	54	28.9	91	SI	34	54	39	41	15	19	84	82	86	100	65	88
DX	M	61	23.05	90	SI	28	46	56	42	5	25	88	86	94	99	75	88
DX	F	58	26.72	85	SI	40	43	61	60	15	31	92	100	100	100	65	94
SIN	F	60	21.48	90	SI	39	68	50	53	5	19	88	100	97	93	65	88
SIN	F	42	31.53	89	SI	47	64	36	43	30	12	67	68	97	81	25	63
SIN	F	78	26.64	94	SI	51	54	53	38	30	25	62	50	81	79	40	63
DX	F	60	24.21	88	SI	42	75	39	60	5	31	84	82	86	100	65	88
DX	F	69	28.3	90	SI	34	50	50	34	10	19	88	86	94	99	75	88
DX	F	58	27.8	92	SI	46	43	39	47	10	25	57	89	58	68	40	31
SIN	F	57	25	96	SI	32	21	31	31	5	31	81	100	97	94	20	94
SIN	F	77	28	95	SI	45	57	44	35	5	12	91	100	100	100	55	100
SIN	F	66	23.7	93	si	30	64	25	41	5	37	82	100	94	90	30	94
DX	F	55	26	93	SI	37	54	53	28	5	19	95	100	100	100	80	94
DX	F	70	22.8	93	SI	42	46	22	35	10	25	90	100	100	99	50	100
DX	F	67	23.14	91	SI	24	43	28	38	10	12	96	100	100	100	80	100
DX	F	67	27.4	91	si	42	36	47	28	5	19	93	100	92	100	80	94
DX	F	71	27.68	91	SI	31	39	25	32	5	37	90	100	89	99	65	100
SIN	F	63	25.78	90	SI	28	46	42	25	5	44	91	100	100	100	55	100
DX	F	57	29.05	90	SI	34	43	42	50	20	31	93	100	100	100	65	100
DX	F	56	25.64	87	SI	23	36	36	47	5	31	87	100	100	99	45	94
DX	F	54	30	98	SI	46	46	36	32	15	37	91	100	97	97	65	94
DX	F	60	26.2	98	SI	45	36	39	43	20	31	89	100	97	97	55	94
SIN	F	66	28	97	SI	30	50	25	50	0	12	94	100	86	100	85	100
DX	M	58	25.2	96	SI	40	79	53	29	15	37	91	100	100	100	55	100
DX	F	47	29.3	88	SI	43	57	22	38	5	19	93	100	100	100	65	100
DX	F	78	27.8	92	SI	33	50	28	28	5	25	87	100	100	99	45	94
DX	F	61	28.9	91	SI	34	54	47	32	5	12	91	100	97	97	65	94
DX	F	73	23.05	90	SI	23	43	25	25	10	19	89	100	97	97	55	94
DX	F	58	26.72	100	SI	46	68	42	50	15	37	94	100	86	100	85	100
DX	F	57	21.48	85	no	45	64	42	47	15	44	FALLIMENTO A 84 MESI DALL'INTERVENTO (IMPIANTO DI PROTESI TOTALE)
DX	F	77	31.53	110	SI	30	36	36	32	5	31	94	100	100	100	70	100
SIN	F	66	26.64	90	SI	40	68	36	43	5	31	76	93	86	84	40	75
DX	M	55	24.21	86	SI	43	46	39	50	25	37	100	100	100	100	100	100
DX	F	70	29.1	84	no	33	61	39	29	5	25	FALLIMENTO A 85 MESI DALL'INTERVENTO (FRATTURA PERIPROTESICA)

## Sheet: 1 anno non robot
KOOS 1AA	SYMPTOMS 1AA	PAIN 1 AA	FNCTION DAILY 1 AA	FUNCTION SPORT	QOL
62	50	81	79	40	63
84	82	86	100	65	88
88	86	94	99	75	88
92	100	100	100	65	94
85	90	88	85	78	91
92	100	100	100	65	94
88	100	97	93	65	88
67	68	97	81	25	63
62	50	81	79	40	63
84	82	86	100	65	88
88	86	94	99	75	88
90	90	90	90	90	90
88	100	97	93	65	88
67	68	97	81	25	63
62	50	81	79	40	63
84	82	86	100	65	88
88	86	94	99	75	88
57	89	58	68	40	31
81	100	97	94	20	94
91	100	100	100	55	98
82	100	94	90	30	94
95	100	100	100	80	94
90	95	100	99	50	100
96	100	100	100	80	100
93	100	92	100	80	94
90	100	89	99	65	100
91	100	100	100	55	95
87	95	100	100	65	100
87	100	100	99	45	94
91	100	97	97	65	94
89	100	97	97	55	94
94	100	86	100	85	100
91	100	100	100	55	100
93	100	100	100	65	100
87	100	100	99	45	94
91	100	97	97	65	94
89	100	97	97	55	94
94	100	86	100	85	100
91	100	100	100	55	100
94	100	100	100	70	100
76	93	86	84	40	75
90	90	90	90	90	90
91	100	100	100	55	100
85.3953	91.4419	93.3721	94.5814	59.7209	88.7674
10.062	14.2082	8.29235	8.11299	17.8089	14.3922
#DIV/0!	#DIV/0!	#DIV/0!	#DIV/0!	#DIV/0!	#DIV/0!
